# Supplementary material for: The relationship between serum levels of fibroblast growth factor 21 and diabetic retinopathy
Source: EXCLI J. 2017 Nov 22;16:1249–56. doi: 10.17179/excli2017-672 (PMC5735335; doi:10.17179/excli2017-672)
Supplement: Supplementary data [file EXCLI-16-1249-s-001.xls]

## Sheet: Sheet1
ID	Age (years)	Sex	BMI (kg/m2)	Systolic BP (mmHg)	Diastolic BP (mmHg)	history of cardiovascular disease	History of liver disease	level of diabetic retinopathy	Neuropathy	Duration of diabetes (years)	family history of diabetes	Consumption of antihypertensive drugs	urea	Cr (mg/dL)	Triglycerides (mg/dL)	Cholesterol (mg/dL)	LDL (mg/dL)	HDL (mg/dL)	FBS (mg/dL)	HbA1c (%)	microalbuminuria	ALT (units/L)	AST (units/L)	FGF21 (pg/mL)	group	eye2
1	56	2	26.4	130	80	0	0	2	1	10	1	0	24	0.94	108	109	53	34	66	5.3	0	11	15	155	1	2
2	55	2	30.8	160	90	0	0	3	1	20	1	1	43	1.19	184	249	176	40	264	9.3	0	18	19	512	1	2
3	66	1	29.2	160	90	0	0	4	0	2	0	0	25	1.07	178	155	90	29	240	8.8	0	34	21	572	1	3
4	56	2	31.6	120	70	0	0	2	1	15	1	0	26	0.74	160	198	126	49	238	10.3	0	21	14	92	1	2
5	51	2	28.3	120	80	0	0	2	1	8	1	1	31	0.92	134	121	66	33	301	12.6	0	22	17	324	1	2
6	57	2	29.3	120	80	0	0	2	0	10	1	0	22	0.67	344	246	117	42	162	8.9	0	17	14	335	1	2
7	50	2	27.2	130	70	0	0	2	0	5	1	0	17	0.75	176	132	69	39	115	6.2	0	17	23	327	1	2
8	46	2	28.5	130	80	0	0	2	0	10	1	1	24	0.87	110	120	53	47	248	10.5	0	40	24	442	1	2
9	58	1	27.2	200	100	0	0	4	0	10	1	0	37	1.12	110	232	160	38	74	8.3	1	42	27	180	1	3
10	58	2	25.5	140	90	0	0	1	1	7	1	1	23	0.74	139	202	135	50	176	8.2	0	32	27	413	1	2
11	52	2	22.9	110	80	0	0	2	1	16	1	1	28	0.71	110	169	87	55	252	13.9	0	65	31	227	1	2
12	58	1	28	140	90	0	0	1	0	7	1	1	25	0.98	63	132	94	36	150	8.9	0	65	31	227	1	2
13	60	2	30	130	80	1	0	3	1	15	0	1	28	0.91	135	113	59	36	198	9.9	0	21	22	199	1	2
14	58	2	30.8	110	80	1	0	4	1	28	1	0	40	1.4	125	109	60	25	115	6.3	0	19	24	1775	1	3
15	55	2	29	110	70	0	0	3	1	8	0	0	33	0.81	93	117	54	44	177	9.1	0	15	13	167	1	2
16	52	2	23.8	100	70	0	0	1	0	10	1	0	24	0.84	222	205	128	40	137	10.5	0	25	22	428	1	2
17	64	1	29.1	160	90	0	0	4	1	27	1	0	31	1.04	183	87	29	26	183	8.4	0	30	23	417	1	3
18	54	2	30.9	150	80	0	0	4	0	11	1	1	27	0.78	119	148	83	46	130	7.7	0	32	17	445	1	3
19	59	2	29.8	145	80	0	0	2	1	6	0	1	29	0.91	107	135	62	54	78	7.1	0	36	25	488	1	2
20	51	2	23.9	130	80	0	0	3	1	5	1	1	36	0.84	243	217	114	61	473	12.2	0	13	13	213	1	2
21	56	1	28	200	100	0	0	3	1	20	0	1	30	0.93	228	201	127	33	202	10.7	0	19	14	209	1	2
22	63	2	25.1	130	80	0	0	2	1	12	1	1	23	0.84	216	179	95	34	124	8.2	0	11	15	238	1	2
23	61	1	25.1	120	80	0	0	1	1	9	0	1	25	1.05	68	136	85	34	140	6.4	0	35	25	273	1	2
24	60	2	25.3	135	80	0	0	1	1	10	1	1	48	0.96	268	145	72	26	245	11	0	9	19	580	1	2
25	54	2	25.7	110	70	0	0	1	0	8	1	0	26	0.88	101	152	70	56	271	9.6	0	18	19	153	1	2
26	56	2	29	120	80	1	0	0	0	3	1	0	23	0.78	100	119	50	44	127	7.1	0	16	15	267	2	1
27	56	2	30.1	140	80	0	0	0	1	6	1	1	22	0.86	64	146	107	30	134	6.5	0	16	15	189	2	1
28	51	2	30	130	80	0	0	0	0	1	1	0	24	0.87	309	180	105	37	139	6.8	0	20	16	437	2	1
29	52	1	26	130	80	0	0	0	1	10	1	0	20	0.84	76	135	85	39	153	8.4	0	39	28	150	2	1
30	54	2	26.2	140	80	0	0	0	1	5	1	0	18	0.77	128	179	110	43	216	9.8	0	14	15	261	2	1
31	51	2	28.2	130	80	0	0	0	1	11	1	0	35	0.71	78	115	63	41	159	9.4	0	15	12	258	2	1
32	52	1	27.5	130	80	0	0	0	1	14	0	0	37	0.93	69	152	93	38	176	7.2	0	33	21	89	2	1
33	53	1	28.2	120	70	0	0	0	1	4	0	1	44	1.27	171	161	97	38	100	5.6	0	21	22	469	2	1
34	54	2	28.4	140	90	0	0	0	1	1	0	0	29	0.72	93	138	81	30	146	7.2	0	28	39	301	2	1
35	57	2	27.2	130	80	0	0	0	0	3	0	0	34	0.88	69	176	98	57	176	9.9	0	15	21	29	2	1
36	58	1	28	130	80	0	0	0	0	4	0	1	24	0.74	111	113	61	35	137	7.5	0	35	32	95	2	1
37	57	2	26.4	140	90	1	0	0	1	1	1	0	27	0.83	318	239	125	53	197	10.3	0	27	33	33	2	1
38	58	1	26.9	130	80	0	0	0	1	8	1	0	27	0.89	201	180	113	39	139	7.4	0	45	23	316	2	1
39	50	2	28.4	110	60	0	0	0	1	2	1	1	23	0.7	160	162	69	50	87	5.2	0	19	22	466	2	1
90	57	2	29.2	140	80	0	0	0	0	5	0	1	27	0.61	184	184	112	35	102	6.4	0	11	23	627	2	1
41	48	2	27.9	110	80	0	0	0	1	4	0	0	14	0.66	165	127	59	35	125	7.8	0	12	13	128	2	1
42	64	2	29.5	130	80	0	0	0	1	3	0	1	22	0.6	105	142	75	42	100	5.7	0	22	28	132	2	1
43	52	2	29.9	160	80	0	0	0	1	3	1	1	22	0.81	168	219	142	40	133	6.9	0	35	24	196	2	1
44	57	2	27	130	70	0	0	0	0	2	1	1	25	0.86	62	147	65	58	104	6.3	0	13	16	276	2	1
45	55	2	24.4	140	80	0	0	0	1	5	1	1	24	0.71	197	155	82	47	184	8.7	0	24	20	312	2	1
46	40	2	28.4	130	80	0	0	0	0	3	1	0	22	1.1	90	160	99	50	93	7	0	18	25	153	2	1
47	46	2	30	140	80	0	0	0	0	5	0	1	30	1	110	200	95	40	198	6.74	0	27	29	688	2	1
48	61	2	26	125	80	0	0	0	0	N/A	0	0	33	1.06	112	162	104	35	99	5.3	0	18	22	29	3	1
49	61	2	29.1	130	80	0	0	0	0	N/A	0	0	45	1.04	123	160	96	38	102	5.6	0	21	21	306	3	1
50	52	2	23.5	120	80	0	0	0	0	N/A	0	0	19	0.77	101	164	102	39	87	5.3	0	14	13	153	3	1
51	57	2	29	130	80	0	0	0	0	N/A	0	0	18	0.92	197	162	76	33	84	5.6	0	21	29	201	3	1
52	57	1	24	120	70	0	0	0	0	N/A	0	0	26	0.88	116	180	99	42	91	5.7	0	12	17	168	3	1
53	50	2	25.2	130	80	0	0	0	0	N/A	0	0	18	0.76	45	126	70	38	87	5.5	0	45	51	198	3	1
54	60	2	28.6	130	80	0	0	0	0	N/A	0	0	28	0.78	100	239	168	46	90	5.7	0	18	17	197	3	1
55	58	2	24.2	130	80	0	0	0	0	N/A	0	0	34	0.63	93	181	110	42	98	5.4	0	27	24	29	3	1
56	51	2	25.5	120	80	0	0	0	0	N/A	0	0	16	0.67	120	178	89	57	80	5.3	0	12	16	107	3	1
57	50	1	24.9	120	80	0	0	0	0	N/A	0	0	28	0.98	167	200	127	35	87		0	40	26	188	3	1
58	49	2	29.4	120	80	0	0	0	0	N/A	0	0	35	0.91	66	183	117	48	90	5.7	0	20	20	139	3	1
59	52	2	26.5	130	80	0	0	0	0	N/A	0	0	17	0.87	137	144	72	42	95		0	15	17	153	3	1
60	54	2	27.1	110	80	0	0	0	0	N/A	0	0	33	0.78	65	166	81	62	86	5.6	0	30	25	178	3	1
61	50	1	32	120	80	0	0	0	0	N/A	0	0	25	0.9	80	203	121	47	101	5.6	0	47	43	206	3	1
		Abbreviations
		BMI	Body mass index
		BP	Blood pressure
		Cr	Creatinine
		LDL	Low-density lipoprotein
		HDL	High-density lipoproteins
		FBS	Fasting blood sugar
		HbA1c	Hemoglobin A1c
		ALT	Alanine aminotransferase
		AST	Aspartate aminotransferase
		DR	Diabetic retinopathy
		NPDR	Non-proliferative diabetic retinopathy
		PDR	proliferative diabetic retinopathy
		FGF21	Fibroblast Growth Factor 21
		Code identifiers
		Sex	1 (male), 2 (female)
		history of cardiovascular disease	0 (no), 1 (yes)
		History of liver disease	0 (no), 1 (yes)
		level of diabetic retinopathy	0 (normal), 1 (mild NPDR), 2 (moderate NPDR), 3 (severe NPDR), 4 (PDR)
		Neuropathy	0 (no), 1 (yes)
		family history of diabetes	0 (no), 1 (yes)
		Consumption of antihypertensive drugs	0 (no), 1 (yes)
		microalbuminuria	0 (no), 1 (yes)
		group	1 (diabetic with DR), 2 (diabetic without DR), 3 (control)
		eye2	1 (without retinopathy), 2 (NPDR), 3 (PDR)
